# Supplementary material for: Reference Values on Children’s Hair for 28 Elements (Heavy Metals and Essential Elements) Based on a Pilot Study in a Representative Non-Contaminated Local Area
Source: Int J Mol Sci. 2023 May 1;24(9):8127. doi: 10.3390/ijms24098127 (PMC10179086; doi:10.3390/ijms24098127)
Supplement: Supplementary file 1 [file ijms-24-08127-s001.zip]

Archive with 2 entries (2 files):
- Table S5.pdf
- Tables S1-S4.pdf
